# Supplementary material for: Single-cell analysis reveals that GFAP+ dedifferentiated Schwann cells promote tumor progress in PNI-positive distal cholangiocarcinoma via lactate/HMGB1 axis
Source: Cell Death Dis. 2025 Mar 27;16(1):215. doi: 10.1038/s41419-025-07543-x (PMC11950304; doi:10.1038/s41419-025-07543-x)
Supplement: Supplementary file 2 — Supplemental Tables [file 41419_2025_7543_MOESM2_ESM.xlsx]

## Sheet: info
Supplemental Table S1	The patient information of included study subjects.
Supplementary Table S2	Description of the selected cancer-related signatures.
Supplemental Table S3	The proportion of malignant cell subsets in the TCGA-CHOL cohort predicted by CIBERSORTx.
Supplemental Table S4	The proportion of malignant cell subsets in the GSE107943 dataset predicted by CIBERSORTx.
Supplemental Table S5	The proportion of Schwann cell subsets in the TCGA-CHOL cohort predicted by CIBERSORTx.
Supplemental Table S6	The proportion of Schwann cell subsets in the GSE107943 dataset predicted by CIBERSORTx.
Supplementary Table S7	Pathological features of patients in the Zhengzhou-dCCA cohort.
Supplementary Table S8	Sequences of the primers used in RT-qPCR.

## Sheet: S1
Supplemental Table S1
Patient	Sex	Age (year)	Smoking history	Pathology	Differentiation degree	Perineural invasion	Lymph node metastases	Distant metastasis	AFP (ng/ml)	CEA (ng/ml)	CA125 (U/ml)	CA199 (U/ml)	Tumor Size (cm)	Total bilirubin (μmol/L)
P1	Male	62	Over 40 years	Adenocarcinoma	Moderate	Yes	No	No	2.34	5.84	14.54	1931	< 3	254
P4	Female	64	No	Adenocarcinoma	Moderate	Yes	No	No	4.32	1.83	12.6	144.7	< 3	4.1

## Sheet: S2
Supplementary Table S2
Gene Set Name	Description	Database
Stemness	Cancer stem cells are self-renewing cells that facilitate tumor initiation, promote metastasis, and enhance cancer therapy resistance.	CancerSEA
Metastasis	Metastasis, the growth of cancer cells in organs distant from the one in which they originated, is the ultimate and most lethal manifestation of cancer.	CancerSEA
HO_LIVER_CANCER_VASCULAR_INVASION	Gene expression signature of vascular invasion of hepatocellular carcinoma.	MSigDB
Hypoxia	Hypoxic signaling is closely associated with cancer cell proliferation, migration, invasion and angiogenesis, and affects cancer treatment outcomes.	CancerSEA
HALLMARK_IL2_STAT5_SIGNALING	Genes up-regulated by STAT5 in response to IL2 stimulation.	MSigDB
HALLMARK_PI3K_AKT_MTOR_SIGNALING	Genes up-regulated by activation of the PI3K/AKT/mTOR pathway.	MSigDB
HALLMARK_KRAS_SIGNALING_UP	Genes up-regulated by KRAS activation.	MSigDB
HALLMARK_EPITHELIAL_MESENCHYMAL_TRANSITION	EMT has been indicated to be involved in the initiation of metastasis in cancer progression and in acquiring drug resistance.	MSigDB

## Sheet: S3
Supplementary Table S3
Patient	C0	C1	C2	Epithelial
TCGA-3X-AAV9-01A	0.307876	0.510692	0	0.181432
TCGA-3X-AAVA-01A	0.24187	0.555803	0.00661666	0.195711
TCGA-3X-AAVB-01A	0.304962	0.517365	0	0.177673
TCGA-3X-AAVC-01A	0.387018	0.476544	0	0.136438
TCGA-3X-AAVE-01A	0.354749	0.422377	0	0.222874
TCGA-4G-AAZO-01A	0.190733	0.600879	0.0363624	0.172026
TCGA-4G-AAZT-01A	0.399282	0.474186	0	0.126532
TCGA-W5-AA2G-01A	0.304061	0.491486	0	0.204453
TCGA-W5-AA2H-01A	0.610006	0.178328	0.0206408	0.191025
TCGA-W5-AA2I-01A	0.153585	0.691496	0	0.154919
TCGA-W5-AA2O-01A	0.526032	0.400632	0	0.073336
TCGA-W5-AA2Q-01A	0.371153	0.455975	0	0.172872
TCGA-W5-AA2R-01A	0.387996	0.422913	0	0.18909
TCGA-W5-AA2T-01A	0.204526	0.621609	0.0181361	0.155728
TCGA-W5-AA2U-01A	0.401633	0.389057	0	0.20931
TCGA-W5-AA2W-01A	0.289918	0.478271	0.0858287	0.145983
TCGA-W5-AA2X-01A	0.213642	0.441127	0.176684	0.168547
TCGA-W5-AA2Z-01A	0.398403	0.499399	0.00245542	0.0997422
TCGA-W5-AA30-01A	0.302163	0.487901	0	0.209936
TCGA-W5-AA31-01A	0.468806	0.38393	0	0.147264
TCGA-W5-AA33-01A	0.336601	0.499405	0	0.163994
TCGA-W5-AA34-01A	0.522569	0.244436	0.06169	0.171305
TCGA-W5-AA36-01A	0.31055	0.48522	0	0.20423
TCGA-W5-AA38-01A	0.352482	0.49736	0	0.150158
TCGA-W5-AA39-01A	0.749012	0.093344	0	0.157644
TCGA-W6-AA0S-01A	0.394573	0.430575	0	0.174851
TCGA-WD-A7RX-01A	0.348113	0.482751	0	0.169136
TCGA-YR-A95A-01A	0.211185	0.61692	0	0.171895
TCGA-ZD-A8I3-01A	0.245182	0.582843	0	0.171975
TCGA-ZH-A8Y1-01A	0.341734	0.487578	0	0.170688
TCGA-ZH-A8Y2-01A	0.479908	0.345752	0	0.17434
TCGA-ZH-A8Y4-01A	0.377379	0.432016	0	0.190605
TCGA-ZH-A8Y5-01A	0.332556	0.488102	0	0.179341
TCGA-ZH-A8Y6-01A	0.422319	0.315434	0.104243	0.158004
TCGA-ZH-A8Y8-01A	0.268175	0.478886	0.077476	0.175464
TCGA-ZU-A8S4-01A	0.318679	0.525727	0	0.155594

## Sheet: S4
Supplementary Table S4
Patient	C0	C1	C2	Epithelial
1T	0	0.357798	0.0663169	0.575885
2T	0	0.347463	0.11878	0.533757
3T	0	0.437085	0.0891645	0.47375
4T	0.036826	0.528941	0.278214	0.156019
5T	0.0335767	0.503557	0.0933889	0.369478
6T	0.222335	0.381494	0.341786	0.0543849
7T	0	0.377365	0.233038	0.389597
8T	0.114163	0.247331	0.15038	0.488126
10T	0	0.423862	0.300911	0.275227
12T	0.15257	0.308298	0.190641	0.348491
13T	0	0.40738	0.189138	0.403482
14T	0	0.411147	0.107244	0.481608
15T	0	0.339247	0	0.660753
16T	0	0.245727	0.0958258	0.658447
17T	0.0154679	0.409117	0.312483	0.262932
18T	0	0.339828	0.136008	0.524164
19T	0.06052	0.312467	0.0819806	0.545032
22T	0	0.245646	0	0.754354
23T	0	0.357224	0.0988069	0.543969
24T	0.100034	0.258615	0.0583272	0.583024
25T	0.0327221	0.415798	0.178241	0.373239
26T	0	0.183126	0.0258609	0.791013
27T	0	0.485113	0.211372	0.303515
28T	0.111473	0.214072	0	0.674455
29T	0	0.2915	0.0264455	0.682055
30T	0.0843544	0.466833	0.152468	0.296344
31T	0.0873516	0.473662	0.301719	0.137268
11T	0	0.337666	0.0261386	0.636196
20T	0	0.41784	0.00426293	0.577897
21T	0	0.236118	0.0354194	0.728463

## Sheet: S5
Supplementary Table S5
Patient	C0	C1	C2	C3	C4
TCGA-ZH-A8Y4-01A	0.198418	0.579442	0	0.0248007	0.197338
TCGA-ZH-A8Y5-01A	0.60736	0	0.267152	0	0.125488
TCGA-W5-AA36-01A	0.0421603	0.677534	0	0.0919706	0.188335
TCGA-ZU-A8S4-01A	0.380966	0	0	0.264027	0.355008
TCGA-W5-AA2X-01A	0.0701256	0.589239	0.213169	0.0802935	0.0471725
TCGA-3X-AAV9-01A	0.21882	0	0.005682	0.184201	0.591297
TCGA-ZH-A8Y1-01A	0.836732	0	0	0.163268	0
TCGA-W5-AA38-01A	0.771026	0	0	0.160459	0.0685147
TCGA-W5-AA31-01A	0.230195	0.517001	0.063983	0.143269	0.0455521
TCGA-ZH-A8Y6-01A	0.870404	0	0	0.129596	0
TCGA-3X-AAVA-01A	0.773985	0	0	0.102854	0.123161
TCGA-W5-AA33-01A	0.352396	0	0	0.0979311	0.549672
TCGA-W5-AA2U-01A	0.693952	0	0	0.306048	0
TCGA-W5-AA2R-01A	0.199991	0	0	0.0849384	0.715071
TCGA-3X-AAVB-01A	0.766719	0	0	0.196731	0
TCGA-ZH-A8Y2-01A	0.929246	0	0	0.064274	0.00648019
TCGA-W5-AA2O-01A	0.613118	0.324588	0	0.0622941	0
TCGA-4G-AAZT-01A	0.942739	0	0	0.0572605	0
TCGA-W5-AA2W-01A	0.734211	0	0	0.0560661	0.209723
TCGA-ZH-A8Y8-01A	0.622375	0	0	0.0496942	0.32793
TCGA-3X-AAVE-01A	0.373815	0	0	0.0488318	0.577353
TCGA-W5-AA2G-01A	0.756749	0	0	0.0469064	0.196344
TCGA-W5-AA2Q-01A	0.143485	0.820005	0	0.0365102	0
TCGA-ZD-A8I3-01A	0.894146	0	0.0695485	0.0363051	0
TCGA-W5-AA2T-01A	0.91043	0	0.0562118	0.0333579	0
TCGA-W6-AA0S-01A	0.0919355	0.521142	0	0.386922	0
TCGA-W5-AA2Z-01A	0.664978	0	0.312496	0.0225258	0
TCGA-4G-AAZO-01A	0.662879	0	0	0.0218109	0.31531
TCGA-WD-A7RX-01A	0.470049	0	0	0.0199677	0.509983
TCGA-W5-AA30-01A	0.695809	0	0.1154	0.0168088	0.171983
TCGA-W5-AA2I-01A	0.405391	0.588137	0	0.00647181	0
TCGA-YR-A95A-01A	0.675183	0	0	0.324817	0
TCGA-W5-AA2H-01A	0	0	0	0	1
TCGA-W5-AA39-01A	0.247365	0.752635	0	0	0
TCGA-3X-AAVC-01A	0.699255	0	0	0	0.300745
TCGA-W5-AA34-01A	1	0	0	0	0

## Sheet: S6
Supplementary Table S6
Patient	C0	C1	C2	C3	C4
1T	0.893611	0	0	0.0259069	0.0804824
2T	0.610233	0	0	0.0370021	0.352765
3T	0.853348	0	0	0.0736852	0.0729663
4T	0.629741	0	0	0.152854	0.217405
5T	0.634053	0	0	0.141197	0.224751
6T	0.988044	0	0	0.0119561	0
7T	0.915206	0	0	0.0847941	0
8T	0.641209	0	0	0.0127263	0.346064
10T	0.97251	0	0	0.0274901	0
12T	0.584753	0	0	0.0488477	0.366399
13T	0.524571	0	0	0.00834987	0.467079
14T	0.460869	0	0.118629	0.0413596	0.379143
15T	0.421204	0	0	0.0699584	0.508837
16T	0.908932	0	0	0.0910684	0
17T	0.711228	0	0	0.00255084	0.286221
18T	0.476901	0	0	0.0240432	0.499056
19T	0.630017	0	0	0.000973734	0.369009
22T	0.497698	0	0	0.149799	0.352504
23T	0.606329	0	0	0.0562948	0.337376
24T	0.855387	0	0	0.144613	0
25T	0.94881	0	0	0.0511899	0
26T	0.966379	0	0	0.0336214	0
27T	0.35708	0	0	0	0.64292
28T	1	0	0	0	0
29T	0.742965	0	0	0.042273	0.214762
30T	0.928271	0	0	0.0717291	0
31T	0.675157	0	0	0.0857005	0.239143
11T	0.974407	0	0	0	0.0255932
20T	0.530463	0	0	0.0165838	0.452953
21T	0.975709	0	0	0.0242913	0

## Sheet: S7
Supplementary Table S7
Patient	GFAP	NCAM1	Perineural invasion	HMGB1 IHC score
P01	negative	negative	No	6
P02	positive	negative	Yes	-
P03	positive	positive	Yes	4
P04	-	negative	No	-
P05	negative	negative	Yes	1
P06	negative	negative	No	-
P07	negative	negative	No	0
P08	positive	negative	Yes	9
P09	negative	positive	Yes	-
P10	negative	negative	No	-
P11	positive	negative	Yes	8
P12	negative	negative	No	1
P13	positive	positive	Yes	12
P14	negative	negative	No	-
P15	negative	negative	No	4
P16	positive	positive	Yes	8
P17	positive	negative	No	4
P18	negative	positive	Yes	1
P19	positive	positive	Yes	-
P20	positive	positive	No	1
P21	negative	negative	No	-
P22	positive	positive	Yes	9

## Sheet: S8
Supplementary Table S8
Oligos	Sequence (5'-3') forward	Sequence (5'-3') reverse
GFAP	AGCCCTGAAAGAGATCCGCAC	TTGCGGGCAGCAGCGTCTGTC
NCAM1	TGTAGAGAACCAGACTGCCAT	TTCTTCGCTGCTGATGTTCCG
SOX2	CAGCATGTCCTACTCGCAGCAG	CTGGAGTGGGAGGAAGAGGTAACC
L1CAM	ACCTGTCATCACGGAACAGTC	CGGAACTGCACTTCGGGCTTG
NGFR	TGCTGCTGCTTCTAGGGGTGT	CTTCGCCCAGGTTGCAGGCTT
MPZ	AGACATAGTGGGCAAGACCTCTCAG	AGCAGCAGCAGCAACAGCAC
JUN	GAACTCGGACCTCCTCACCTC	GTGATGTGCCCGTTGCTGGAC
GAPDH	TGACATCAAGAAGGTGGTGAAGCAG	GTGTCGCTGTTGAAGTCAGAGGAG
